# Supplementary material for: An Integrated Model including the ROX Index to Predict the Success of High-Flow Nasal Cannula Use after Planned Extubation: A Retrospective Observational Cohort Study
Source: J Clin Med. 2021 Aug 10;10(16):3513. doi: 10.3390/jcm10163513 (PMC8397019; doi:10.3390/jcm10163513)
Supplement: Supplementary file 1 [file jcm-10-03513-s001.zip]

Archive with 1 entries (1 files):
- jcm-1309777-supplementary.pptx
